# Supplementary material for: Can Functional Cognitive Assessments for Children/Adolescents Be Transformed into Digital Platforms? A Conceptual Review
Source: Children (Basel). 2025 Oct 14;12(10):1384. doi: 10.3390/children12101384 (PMC12564286; doi:10.3390/children12101384)
Supplement: Supplementary file 1 [file children-12-01384-s001.zip]

Archive with 1 entries (1 files):
- children-3868207-supplementary.pdf
